# Supplementary material for: Alterations in Dietary Behavior, Appetite Regulation, and Health-Related Quality of Life in Youth with Obesity in Germany during the COVID-19 Pandemic
Source: Nutrients. 2023 Jun 28;15(13):2936. doi: 10.3390/nu15132936 (PMC10346875; doi:10.3390/nu15132936)
Supplement: Supplementary file 1 [file nutrients-15-02936-s001.zip]

Archive with 1 entries (1 files):
- nutrients-2445824-supplementary.pdf
